# Supplementary material for: Digestion-Specific Acupuncture Effect on Feeding Intolerance in Critically Ill Post-Operative Oral and Hypopharyngeal Cancer Patients: A Single-Blind Randomized Control Trial
Source: Nutrients. 2021 Jun 19;13(6):2110. doi: 10.3390/nu13062110 (PMC8234819; doi:10.3390/nu13062110)
Supplement: Supplementary file 1 [file nutrients-13-02110-s001.zip]

Archive with 1 entries (1 files):
- nutrients-1244818-supplementary.pdf
